# Supplementary material for: Correction: Intermittent hypoxia regulates stem-like characteristics and differentiation of neuroblastoma cells
Source: PLoS One. 2025 Jul 24;20(7):e0328935. doi: 10.1371/journal.pone.0328935 (PMC12289004; doi:10.1371/journal.pone.0328935)
Supplement: S3 File — (XLSX) [file pone.0328935.s003.xlsx]

## Sheet: Fig.5B_ATRA
		Exp: To check the effect RA treatment (5uM) on neurite extension:
		N	N (5uM)	H	H (5uM)	IH	IH (5uM)
		110.3	270.7	110.9	180.3	110.3	120.2
		140.8	190	120.3	140.2	110.5	130
		210	270.7	110.6	230.8	120	120.1		Exp.1
		140.6	240.5	110.6	160.1	110.6	150.2		Mean	145.2	260.5	120.4	170.6	110.71	140.56
		130.2	320.6	170.1	250.8	120.9	110.3
		190.7	250.8	120.1	150.2	110.2	190.3		Exp.2	160	280.2	130.3	190.1	112.8	130.9
		150.5	350.8	110.4	120	120	110.4
		150.8	200.2	110.6	230.2	120.2	110.8		Exp.3	150.2	250.3	120.1	160.3	110.6	125.43
		130.5	390	110.4	170.6	120	120.3
		110.3	320.9	120.3	140.6	110.3	220.1			N	N+RA	H	H+RA	IH	IH+RA
		140.9	170.7	110.2	150.1	120	110.2		Avg.Mean	151.8	263.7	123.6	173.7	111.4	132.3
		140.8	220.6	120.1	120.2	110.3	120.1
		160.1	320.9	110	160.1	110.6	240.6		SE
		130.2	260.1	120.6	220.6	110.2	120.5			NO	NO (5uM)	HY	HY (5uM)	IH	IH (5uM)
		140.9	130.2	150.8	170.3	110.6	170.3			4.347	8.775	3.351	8.738	0.7157	4.423
									Mean	151.8	263.7	123.6	173.7	111.4	132.3
									Std. Deviation	7.529	15.2	5.804	15.13	1.24	7.661
									Std. Error	4.347	8.775	3.351	8.738	0.7157	4.423
										N Vs NRA		H Vs HRA		IH Vs IHRA
										0.0029	**	0.0125	*	0.0444	*
										N	N+RA	IH	IH+RA
										151.8	263.7	111.4	132.3
										4.347	8.775	0.7157	4.423
		Exp: To check the effect of SiHIF on neurite extension:
		Mean values	N	H	siHIF (H)	IH	NTC (IH)	SiHIF (IH)
		Exp 1	131.74	120.4	222.7	103.39	107.7	158.4
		Exp.2	140.43	130.3	235.8	110.5	105.8	168.9
		Exp.3	135.3	120.1	224.3	100.5	115.8	175.9
							109.767
			N	H	H+siHIF-1	IH	NTC (IH)	IH+siHIF-1
		Avg.Mean	135.8	123.6	227.6	104.8	109.7	167.7
		SE	NO	H	SiHIF (HY)	IH	NTC (IH)	SiHIF (IH)
			2.522	3.351	4.126	2.971	3.0455	5.085
		Mean	135.8	123.6	227.6	104.8	109.7	167.7
		Std. Deviation	4.369	5.804	7.146	5.146	5.31	8.808
		Std. Error	2.522	3.351	4.126	2.971	3.0661	5.085
			H Vs H-siHIF		P<0.0001	**
			IH Vs IH-siHIF		0.0099	**
								N	IH	IH+ NTC	IH+siHIF-1
			N	IH	IH+ NTC	IH+siHIF-1	SE	2.522	2.971	3.0455	5.085
			135.8	104.8	109.7	167.7

## Sheet: Fig.1_2_3_Stemcellmarker
Real time analysis of mRNA obtained from wt, hy and IH samples of NB1691
1) HIF-1 alpha
	N	H	IH			Fold Change		Mean Fold Change
Exp-1					N	H	IH	N	H	IH	SE
HIF	17.6	16.5	15.7					1	2.068	3.575	0.006667	0.0225	0.03202
Beta-actin	12.6	12.4	12.2			2.07	3.51
Exp-2
HIF	20.87	19.73	18.92
Beta-actin	14.2	14	14.4		0.12	2.12	3.63
Exp-3
HIF	20.54	19.48	18.63										P value
Beta-actin	13.6	13.2	14		0.14	2.01	3.53						WT (Vs)HY:	0.0003	**
													WT (Vs)IH:	0.0001	**
Exp-4
HIF	20.53	19.43	18.58
Beta-actin	12.9	13.2	12		0.14	2.07	3.63
2) OCT-4
	N	H	IH			Fold Change			Mean Fold Change
Exp-1					N	IH	H		N	H	IH		SE
OCT_4	26.65	25.9	24.87						1	1.288	3.443		0.006667	0.1328	0.1384
Betactin	13.8	14.1	13.9			1.64	3.24
Exp-2
OCT_4	26.71	26.65	24.81
Betactin	13.9	13.2	14.8		0.4	1	3.37
Exp-3
OCT_4	28.02	27.63	25.98
Betactin	14.9	13.2	14.2		0.4	1.29	3.85
													P* Value (Paired t test):
Exp-4
OCT_4	27.95	27.65	26.14										WT (Vs)HY:	0.0397	*
Betactin	15.2	14.9	15.3		0.42	1.22	3.31						WT (Vs)IH:	0.0034	**
3)VEGF
	N	H	IH			Fold Change			Mean Fold Change				SE
Exp-1					N	H	IH		N	H	IH		0.04	0.0216	0.005773
vegf	19.15	17.55	17.1						1	2.82	3.86
betactin	13.8	14.1	13.9			2.88	3.87
Exp-2
vegf	20.1	18.54	18.06
betactin	13.9	13.2	14.8		0.53	2.8	3.85
Exp-3
vegf	19.8	18.25	17.76
betactin	14.9	13.2	14.2		0.65	2.78	3.85						P* Value (Paired t test):
													WT (Vs)HY:	0.0007	**
Exp-4													WT (Vs)IH:	0.0002	**
vegf	20.1	18.53	18.05
betactin	15.2	14.9	15.3		0.53	2.82	3.87
4) CD-133
	N	H	IH		Fold Change			Mean Fold Change
								N	H	IH		SE
Exp-1					N	H	IH	1	2.593	4.193		0.01	0.03092	0.003816
cd-133	28.75	27.7	26.56
betactin	15.8	17.45	17.6			2.54	4.25
Exp-2
cd-133	29.14	27.65	27.01
betactin	13.8	14.1	13.9		0.77	2.68	4.08
Exp-3
cd-133	29.21	27.79	27.03
betactin	13.9	13.2	14.8		0.74	2.56	4.22
													P* Value (Paired t test):
Exp-4
cd-133	29.2	27.76	27.02										WT (Vs)HY:	0.0007	*
betactin	13.8	13.8	14.12		0.74	2.59	4.22						WT (Vs)IH:	0.0002	**
	Stem Cell Marker Expression
	Mean Fold Change				SE
	N	IH (Oct-4)	IH (CD133)
	1	3.443	4.193		0.01	0.1328	0.03816
	FACS analyses for CD133 enumeration
	Isotype (N)	N	Isotype (IH)	IH			N	IH		Mean	N	IH
	1.34	3.83	1.3	4.72			2.49	3.42			2.89	5.51
	1.1	4.2	1.9	6.1			3.1	4.2
	1.1	4.2	1.3	10.21			3.1	8.91
							N	IH
						Mean	2.89	5.51
						Standard Deviation	0.352	0.97
					P value	0.0139
					P value summary	*										l
				Are variances significantly different?		Yes

## Sheet: Fig.4B_4C_4D_Neural Crest Genes
1) Notch-1
	N	H	IH		Fold Change			Mean Fold Change
Exp-1					N	H	IH	N	H	IH		SE
Notch-1	20.25	18.36	17.9					1	3.57	4.525		0.01	0.07269	0.07599
Betactin	13.8	14.1	13.9			3.49	4.72
Exp-2																						0.07599
Notch-1	22.06	20.19	19.81
Betactin	13.9	14.01	13.89		0.3	3.44	4.42
Exp-3
Notch-1	21.91	19.9	19.61										P* Value (Paired t test):
Betactin	14.9	13.92	13.94		0.33	3.77	4.57
													WT (Vs)HY:	0.0011	**
Exp-4													WT (Vs)IH:	0.0005	**
Notch-1	22.05	20.12	19.81
Betactin	13.89	14.23	13.88		0.3	3.58	4.39
2) ID-2
	N	H	IH		Fold Change			Mean Fold Change
					N	H	IH	N	H	IH		SE
								1	1.8	1.938		0.01333	0.05276	0.06799
Exp-1
ID-2	18.65	17.64	17.8			1.94	1.75
Beta-actin	13.9	13.2	14.8
Exp-2
ID-2	19.89	19.1	18.85		0.44	1.69	1.99
Beta-actin	13.8	14.1	13.9
Exp-3													P* Value (Paired t test):
ID-2	19.76	18.9	18.76		0.48	1.76	1.94
Beta-actin	14.9	13.2	14.2										WT (Vs)HY:	0.0039	**
													WT (Vs)IH:	0.002	**
Exp-4
ID-2	19.91	19.01	18.81		0.44	1.81	2.07
Beta-actin	15.2	14.9	15.3
3) HES-1
	N	H	IH		Fold Change			Mean Fold Change
					N	H	IH	N	H	IH		SE
Exp-1								1	3.163	5.448		0.05033	0.08797	0.1215
HES-1	25.7	23.92	23.21			3.24	5.18															0.1215
Beta-actin	15.8	17.45	17.6
Exp-2
HES-1	26.31	24.57	23.67
Beta-actin	13.8	14.1	13.9		0.67	3.16	5.72
Exp-3
HES-3	26.02	24.4	23.49										P* Value (Paired t test):
Beta-actin	15.2	14.9	15.3		0.81	2.92	5.32
													WT (Vs)HY:	0.0035	**
Exp-4													WT (Vs)IH:	0.0019	**
HES-3	25.98	24.16	23.38
Beta-actin	14.9	13.2	14.2		0.83	3.33	5.57
	Neural Crest Markers
	Mean Fold Change
	N	IH (Notch-1)	IH (ID2)	IH (HES-1)		SE
	1	4.525	1.938	5.448		0.05	0.07599	0.06799	0.1215

## Sheet: Fig.4E_4F_4G_Neural Markers
1) NPY
	N	H	IH		Fold Change			Mean Fold Change
					H	IH		N	H	IH		SE
Exp-1								1	0.9233	0.0425		0	0.02728	0.0025
NPY	16.95	17.01	21.65
Beta-actin	15.8	17.45	17.6			0.96	0.04
Exp-2
NPY	24.89	24.93	29.76
Beta-actin	13.8	14.1	13.9		1	0.97	0.04
Exp-3													P* Value (Paired t test):
NPY	23.79	23.89	28.3
Beta-actin	15.2	14.9	15.3		1	0.94	0.05						WT (Vs)HY:	0.039	*
													WT (Vs)IH:	P<0.0001	**
Exp-4
NPY	22.68	22.89	27.56
Beta-actin	13.9	13.2	14.8		1	0.87	0.04
2) HASH-1
	N	H	IH		Fold Change			Mean Fold Change
					N	IH	H	N	H	IH		SE
Exp-1								1	0.8725	0.0625		0	0.01493	0.004787
HASH-1	16.45	16.68	20.5
Beta-actin	15.8	17.45	17.6			0.86	0.07
Exp-2
HASH-1	22.91	23.05	26.91
Beta-actin	13.8	14.1	13.9		1	0.91	0.07
Exp-3
HASH-1	22.86	23.12	26.6										P* Value (Paired t test):
Beta-actin	15.2	14.9	15.3		1	0.84	0.05
													WT (Vs)HY:	0.0247	*
Exp-4													WT (Vs)IH:	P<0.0001	**
HASH-1	22.82	23.01	27.06
Beta-actin	13.9	13.2	14.8		1	0.88	0.06
3) dHAND
	N	H	IH		Fold Change			Mean Fold Change
					N	H	IH	N	H	IH		SE
Exp-1								1	0.935	0.065		0	0.006455	0.005
dHAND	18.15	18.23	22.21
Beta-actin	15.8	17.45	17.6		1	0.95	0.07
Exp-2
dHAND	19.32	19.43	23.87
Beta-actin	13.8	14.1	13.9		1	0.93	0.05
Exp-3
dHAND	19.27	19.29	23.37										P* Value (Paired t test):
Beta-actin	15.2	14.9	15.3		1	0.92	0.07
													WT (Vs)HY:	0.0171	*
Exp-4													WT (Vs)IH:	P<0.0001	**
dHAND	21.7	21.79	25.79
Beta-actin	13.9	13.2	14.8		1	0.94	0.07
	SNS Marker Expression
	Mean Fold Change
	N	IH (NPY)	IH (HASH-1)	IH (dHAND)		SE
	1	0.0425	0.0625	0.065		0	0.0025	0.004787	0.005
