# Supplementary material for: Correction: Intermittent hypoxia regulates stem-like characteristics and differentiation of neuroblastoma cells
Source: PLoS One. 2025 Jul 24;20(7):e0328935. doi: 10.1371/journal.pone.0328935 (PMC12289004; doi:10.1371/journal.pone.0328935)
Supplement: S4 File — (XLSX) [file pone.0328935.s004.xlsx]

## Sheet: Fig.5B_6B_ATRA
		Exp: To check the effect RA treatment (5uM) on neurite extension:
		N	N (5uM)	H	H (5uM)	IH	IH (5uM)
		110.3	270.7	110.9	180.3	110.3	120.2
		140.8	190	120.3	140.2	110.5	130
		210	270.7	110.6	230.8	120	120.1		Exp.1
		140.6	240.5	110.6	160.1	110.6	150.2		Mean	145.2	260.5	120.4	170.6	110.71	140.56
		130.2	320.6	170.1	250.8	120.9	110.3
		190.7	250.8	120.1	150.2	110.2	190.3		Exp.2	160	280.2	130.3	190.1	112.8	130.9
		150.5	350.8	110.4	120	120	110.4
		150.8	200.2	110.6	230.2	120.2	110.8		Exp.3	150.2	250.3	120.1	160.3	110.6	125.43
		130.5	390	110.4	170.6	120	120.3
		110.3	320.9	120.3	140.6	110.3	220.1			N	N+RA	H	H+RA	IH	IH+RA
		140.9	170.7	110.2	150.1	120	110.2		Avg.Mean	151.8	263.7	123.6	173.7	111.4	132.3
		140.8	220.6	120.1	120.2	110.3	120.1
		160.1	320.9	110	160.1	110.6	240.6		SE
		130.2	260.1	120.6	220.6	110.2	120.5			NO	NO (5uM)	HY	HY (5uM)	IH	IH (5uM)
		140.9	130.2	150.8	170.3	110.6	170.3			4.347	8.775	3.351	8.738	0.7157	4.423
									Mean	151.8	263.7	123.6	173.7	111.4	132.3
									Std. Deviation	7.529	15.2	5.804	15.13	1.24	7.661
									Std. Error	4.347	8.775	3.351	8.738	0.7157	4.423
										N Vs NRA		H Vs HRA		IH Vs IHRA
										0.0029	**	0.0125	*	0.0444	*
										N	N+RA	IH	IH+RA
										151.8	263.7	111.4	132.3
										4.347	8.775	0.7157	4.423
		Exp: To check the effect of SiHIF on neurite extension:
		Mean values	N	H	siHIF (H)	IH	NTC (IH)	SiHIF (IH)
		Exp 1	131.74	120.4	222.7	103.39	107.7	158.4
		Exp.2	140.43	130.3	235.8	110.5	105.8	168.9
		Exp.3	135.3	120.1	224.3	100.5	115.8	175.9
							109.767
			N	H	H+siHIF-1	IH	NTC (IH)	IH+siHIF-1
		Avg.Mean	135.8	123.6	227.6	104.8	109.7	167.7
		SE	NO	H	SiHIF (HY)	IH	NTC (IH)	SiHIF (IH)
			2.522	3.351	4.126	2.971	3.0455	5.085
		Mean	135.8	123.6	227.6	104.8	109.7	167.7
		Std. Deviation	4.369	5.804	7.146	5.146	5.31	8.808
		Std. Error	2.522	3.351	4.126	2.971	3.0661	5.085
			H Vs H-siHIF		P<0.0001	**
			IH Vs IH-siHIF		0.0099	**
								N	IH	IH+ NTC	IH+siHIF-1
			N	IH	IH+ NTC	IH+siHIF-1	SE	2.522	2.971	3.0455	5.085
			135.8	104.8	109.7	167.7
